# Supplementary material for: Generation of Wheat Transcription Factor FOX Rice Lines and Systematic Screening for Salt and Osmotic Stress Tolerance
Source: PLoS One. 2015 Jul 15;10(7):e0132314. doi: 10.1371/journal.pone.0132314 (PMC4503417; doi:10.1371/journal.pone.0132314)
Supplement: S3 Table — (XLS) [file pone.0132314.s003.xls]

## Sheet: Sheet1
S3 Table Phenotypic and sequence analyses of the T0 FOX rice lines
Line No	Original Line		Accession of the Best Hits in NCBI	Anotation in NCBI	Definition of the Best Hits	Anotation of the Best Hits
	0830519_1.P1_G05	darwf	AK363257	basic leucine zipper	Hordeum vulgare subsp. vulgare mRNA for predicted protein, complete cds, clone: NIASHv2013M10	predicted protein
	0830521_3.P1_A06	darwf	AK376549	two-component response regulator-like PRR73-like	Hordeum vulgare subsp. vulgare mRNA for predicted protein, complete cds, clone: NIASHv3127G22	predicted protein
	0830526_8.P1_D06	semi darwf	AK331761	pollen-specific protein SF3-like	Triticum aestivum cDNA, clone: WT002_E17, cultivar: Chinese Spring
	0915394_91-1.WHECRTP1_H07	big seed	AK366686	LOB domain-containing protein	Hordeum vulgare subsp. vulgare mRNA for predicted protein, complete cds, clone: NIASHv2045L18	predicted protein
	0915396_93-3.WHECRTP1_B08	big seed	AK366686	LOB domain-containing protein	Hordeum vulgare subsp. vulgare mRNA for predicted protein, complete cds, clone: NIASHv2045L18	predicted protein
	0915398_94-1.WHECRTP1_C02	big seed	AK366686	LOB domain-containing protein	Hordeum vulgare subsp. vulgare mRNA for predicted protein, complete cds, clone: NIASHv2045L18	predicted protein
	0915400_95-1.WHECRTP1_F02	low fertility	AK331761	pollen-specific protein SF3-like	Triticum aestivum cDNA, clone: WT002_E17, cultivar: Chinese Spring
	0915402_96-1.WHECRTP1_H02	low fertility	AK331761	pollen-specific protein SF3-like	Triticum aestivum cDNA, clone: WT002_E17, cultivar: Chinese Spring
	0920517_68-1.P1_B05	darwf	AK249120	NAC domain-containing protein 43-like	Hordeum vulgare subsp. vulgare cDNA clone: FLbaf17a09, mRNA sequence
	0920518_70-1.P1_C05	darwf	JF951955		Aegilops tauschii clone TaMYB72 MYB-related protein mRNA, complete cds	MYB-related protein
	0920519_78-1.P1_D05	darwf	GU369977		Triticum aestivum helix-loop-helix-like protein mRNA, complete cds	helix-loop-helix-like protein
	0920520_86-1.P1_E05	darwf	AK374411	auxin-responsive protein IAA13-like	Hordeum vulgare subsp. vulgare mRNA for predicted protein, complete cds, clone: NIASHv3064B15	predicted protein
	0920522_88-1.P1_G05	rolling leaf	AK366644	TIFY 10B-like	Hordeum vulgare subsp. vulgare mRNA for predicted protein, complete cds, clone: NIASHv2045D24	predicted protein
	0920524_89-1.P1_A06	darwf	JF951900		Triticum aestivum clone TaMYB15 R2R3-MYB protein mRNA, complete cds	R2R3-MYB protein
	0928619_31-1.P1_C07	rolling leaf	AK366644	TIFY 10B-like	Hordeum vulgare subsp. vulgare mRNA for predicted protein, complete cds, clone: NIASHv2045D24	predicted protein
	0928621_32-1.P1_E07	darwf	AB443456		Triticum aestivum WRS2 mRNA for Myb transcription factor, complete cds	Myb transcription factor
	0928624_33-2.P1_H07	darwf	AK374411	auxin-responsive protein IAA13-like	Hordeum vulgare subsp. vulgare mRNA for predicted protein, complete cds, clone: NIASHv3064B15	predicted protein
	0928625_34-1.P1_A08	semi darwf	AK362855	zinc finger protein MAGPIE-like	Hordeum vulgare subsp. vulgare mRNA for predicted protein, complete cds, clone: NIASHv2010K06	predicted protein
	0928627_35-1.P1_C08	darwf	AB443456		Triticum aestivum WRS2 mRNA for Myb transcription factor, complete cds	Myb transcription factor
	0928629_36-1.P1_E08	darwf	JF951955		Aegilops tauschii clone TaMYB72 MYB-related protein mRNA, complete cds	MYB-related protein
	0928631_37-1.P1_G08	low fertility	AK364649	NAC transcription factor	Hordeum vulgare subsp. vulgare mRNA for predicted protein, complete cds, clone: NIASHv2027E04	predicted protein
	0928633_38-1.P1_A09	high plant	AK356850	homeobox-leucine zipper protein HOX25-like	Hordeum vulgare subsp. vulgare mRNA for predicted protein, complete cds, clone: NIASHv1041A16	predicted protein
	0928635_44-1.P1_C09	semi darwf	AK331684	basic region/leucine zipper protein	Triticum aestivum cDNA, clone: WT002_B19, cultivar: Chinese Spring
	0928637_47-1.P1_E09	low fertility	JF951955		Aegilops tauschii clone TaMYB72 MYB-related protein mRNA, complete cds	MYB-related protein
	0928638_51-2.P1_F09	darwf	AB443456		Triticum aestivum WRS2 mRNA for Myb transcription factor, complete cds	Myb transcription factor
	0928639_56-1.P1_G09	semi darwf	JF951955		Aegilops tauschii clone TaMYB72 MYB-related protein mRNA, complete cds	MYB-related protein
	1011485_1-2.P1_B03	semi darwf	AK363257	basic leucine zipper	Hordeum vulgare subsp. vulgare mRNA for predicted protein, complete cds, clone: NIASHv2013M10	predicted protein
	1011486_2-1.P1_C03	semi darwf	AK360842	tubby-like F-box protein 9-like	Hordeum vulgare subsp. vulgare mRNA for predicted protein, complete cds, clone: NIASHv1126H14	predicted protein
	1011489_4-3.P1_F03	early flowering	AK373259	zinc finger protein CONSTANS-LIKE 16-like	Hordeum vulgare subsp. vulgare mRNA for predicted protein, complete cds, clone: NIASHv3025G22	predicted protein
	1011495_16-2.P1_D04	lesion minic	AB443456		Triticum aestivum WRS2 mRNA for Myb transcription factor, complete cds	Myb transcription factor
	1011499_24-1.P1_H04	low fertility	JF951955		Aegilops tauschii clone TaMYB72 MYB-related protein mRNA, complete cds	MYB-related protein
	1011500_29-1.P1_A05	darwf	JF951900		Triticum aestivum clone TaMYB15 R2R3-MYB protein mRNA, complete cds	R2R3-MYB protein
	1011501_30-1.P1_B05	lesion minic	JF951900		Triticum aestivum clone TaMYB15 R2R3-MYB protein mRNA, complete cds	R2R3-MYB protein
	1011502_117-3.P1_C05	albino	AK333357		Triticum aestivum cDNA, clone: SET1_B15, cultivar: Chinese Spring
	1011503_117-4.P1_D05	early flowering	AK333357		Triticum aestivum cDNA, clone: SET1_B15, cultivar: Chinese Spring
	1011506_143-3.P1_G05	darwf	JF951955		Aegilops tauschii clone TaMYB72 MYB-related protein mRNA, complete cds	MYB-related protein
	1011508_157-1.P1_A06	semi darwf	AK332072		Triticum aestivum cDNA, clone: WT003_B05, cultivar: Chinese Spring
	1011509_157-2.P1_B06	early flowering	AK332072		Triticum aestivum cDNA, clone: WT003_B05, cultivar: Chinese Spring
	1011510_160-1.P1_C06	lesion minic	AK331684	basic region/leucine zipper protein	Triticum aestivum cDNA, clone: WT002_B19, cultivar: Chinese Spring
	1011512_165-1.P1_E06	darwf	AK333314	bZIP transcription factor family protein	Triticum aestivum cDNA, clone: WT006_C17, cultivar: Chinese Spring
	1011514_167-2.P1_G06	early flowering	FP101632	AP2/ERF domain protein	Phyllostachys edulis cDNA clone: bphylf047d18, full insert sequence
	1011516_195-1.P1_A07	darwf	AK368254	ethylene-responsive transcription factor ERF110-like	Hordeum vulgare subsp. vulgare mRNA for predicted protein, complete cds, clone: NIASHv2070P06	predicted protein
	1011518_401-2.P1_C07	rolling leaf	JF951955		Aegilops tauschii clone TaMYB72 MYB-related protein mRNA, complete cds	MYB-related protein
	1011520_402A-1.P1_E07	darwf	AK366729	zinc finger protein CONSTANS-LIKE	Hordeum vulgare subsp. vulgare mRNA for predicted protein, complete cds, clone: NIASHv2046F01	predicted protein
	1011522_402B-1.P1_G07	darwf	AK366729	zinc finger protein CONSTANS-LIKE	Hordeum vulgare subsp. vulgare mRNA for predicted protein, complete cds, clone: NIASHv2046F01	predicted protein
	1011523_402B-3.P1_H07	early flowering	AK361357	ZF-HD homeobox protein	Hordeum vulgare subsp. vulgare mRNA for predicted protein, complete cds, clone: NIASHv1138M11	predicted protein
	1011524_407-2.P1_A08	darwf	AK249186		Hordeum vulgare subsp. vulgare cDNA clone: FLbaf14j06, mRNA	predicted protein
	1011525_407-3.P1_B08	lesion minic	JF951945		Triticum aestivum clone TaMYB62 MYB-related protein mRNA, complete cds	MYB-related protein
	1011526_419-1.P1_C08	darwf	AK368913	NAC transcription factor	Hordeum vulgare subsp. vulgare mRNA for predicted protein, complete cds, clone: NIASHv2082C12	predicted protein
	1011529_431-2.P1_F08	high plant	JF951955		Aegilops tauschii clone TaMYB72 MYB-related protein mRNA, complete cds	MYB-related protein
	1011530_1-3.P1_G08	semi darwf	AK363257	basic leucine zipper 9-like	Hordeum vulgare subsp. vulgare mRNA for predicted protein, complete cds, clone: NIASHv2013M10	predicted protein
	1019592_61-1.P1_G09	darwf	HQ622092		Lophopyrum elongatum stress-related bZIP transcription factor (ABF6) mRNA, complete cds	bZIP transcription factor
	1019593_464-1.P1_H09	late flowering	JF951910		Triticum aestivum clone TaMYB27 R2R3-MYB protein mRNA, complete cds.	R2R3-MYB protein
	1019594_455-1.P1_A10	late flowering	BT009106	C2C2-YABBY transcription factor	Triticum aestivum clone wkm2n.pk008.p10:fis, full insert mRNA sequence
	1019596_415-2.P1_C10	lesion minic	EF028756		Triticum aestivum CBFIIIa-6.2 mRNA, complete cds	AP2 domain CBF protein; putative transcriptional activator
	1019598_413-1.P1_E10	lesion minic	AK373259	zinc finger protein CONSTANS-LIKE	Hordeum vulgare subsp. vulgare mRNA for predicted protein, complete cds, clone: NIASHv3025G22	predicted protein
	1019599_183-1.P1_F10	darwf	AK252468	BES1/BZR1 homolog protein 4-like	Hordeum vulgare subsp. vulgare cDNA clone: FLbaf161n20, mRNA sequence	predicted protein
	1019600_457-2.P1_G10	darwf	AK333154		Triticum aestivum cDNA, clone: WT005_M11, cultivar: Chinese Spring
	1019601_155-1.P1_H10	lesion minic	AK363340	WRKY40 transcription factor	Hordeum vulgare subsp. vulgare mRNA for predicted protein, partial cds, clone: NIASHv2014J05	predicted protein
	1019602_183-3.P1_A11	darwf	Triticum aestivum clone wkm2n.pk008.p10:fis, full insert mRNA sequence	BES1/BZR1 homolog protein 4-like	Hordeum vulgare subsp. vulgare cDNA clone: FLbaf161n20, mRNA sequence	predicted protein
	1019603_155-3.P1_B11	rolling leaf	AK363340	WRKY40 transcription factor	Hordeum vulgare subsp. vulgare mRNA for predicted protein, partial cds, clone: NIASHv2014J05	predicted protein
	1019604_459-1.P1_C11	darwf	AK364135	transcription factor TCP14-like	Hordeum vulgare subsp. vulgare mRNA for predicted protein, partial cds, clone: NIASHv2022A18	predicted protein
	1019605_444-1.P1_D11	albino	XM_006643763		PREDICTED: Oryza brachyantha auxin-responsive protein IAA1-like (LOC102713944), mRNA	auxin-responsive protein IAA1-like
	1019607_457-1.P1_F11	darwf	AK333154		Triticum aestivum cDNA, clone: WT005_M11, cultivar: Chinese Spring
	1019608_429-3.P1_G11	early flowering	AK335033	tubby-like F-box protein 5-like	Triticum aestivum cDNA, clone: WT011_N21, cultivar: Chinese Spring
	1019609_460-2.P1_H11	semi darwf	AK332890		Triticum aestivum cDNA, clone: WT005_C02, cultivar: Chinese Spring
	1019610_430-2.P1_A12	darwf	AK252468	BES1/BZR1 homolog protein 4-like	Hordeum vulgare subsp. vulgare cDNA clone: FLbaf161n20, mRNA sequence
	1019611_437-2.P1_B12	semi darwf			Triticum aestivum Wlip19b mRNA for basic region/leucine zipper protein, complete cds	basic region/leucine zipper protein
	1019612_429-2.P1_C12	early flowering	AK335033	tubby-like F-box protein 5-like	Triticum aestivum cDNA, clone: WT011_N21, cultivar: Chinese Spring
	1019613_460-3.P1_D12	lesion minic	AK332890		Triticum aestivum cDNA, clone: WT005_C02, cultivar: Chinese Spring
	1019614_472-2.P1_E12	rolling leaf	AK358148	heat stress transcription factor A-2e-like	Hordeum vulgare subsp. vulgare mRNA for predicted protein, complete cds, clone: NIASHv1069P04	predicted protein
	1019615_194A-2.P1_F12	late flowering	AK364181	ethylene-responsive transcription factor 4-like	Hordeum vulgare subsp. vulgare mRNA for predicted protein, complete cds, clone: NIASHv2022H04	predicted protein
	1019616_468-2.P1_G12	darwf	AK358148	heat stress transcription factor A-2e-like	Hordeum vulgare subsp. vulgare mRNA for predicted protein, complete cds, clone: NIASHv1069P04	predicted protein
	1019617_448-1.P1_H12	darwf	AK248335		Hordeum vulgare subsp. vulgare cDNA clone: FLbaf50l08, mRNA sequence	chlorophyll a-b binding protein
	1019618_194A-1.P1_A01	semi darwf	AK364181	ethylene-responsive transcription factor 4-like	Hordeum vulgare subsp. vulgare mRNA for predicted protein, complete cds, clone: NIASHv2022H04	predicted protein
	1019619_458-2.P1_B01	more tilling	BT009257	WRKY transcription factor (WRKY53-a)	Triticum aestivum clone wlk4.pk0012.c10:fis, full insert mRNA sequence
	1019620_471-1.P1_C01	darwf	AK368254	ethylene-responsive transcription factor ERF110-like	Hordeum vulgare subsp. vulgare mRNA for predicted protein, complete cds, clone: NIASHv2070P06	predicted protein
	1019621_428-1.P1_E01	darwf	BT009106	C2C2-YABBY transcription factor (YAB11)	Triticum aestivum clone wkm2n.pk008.p10:fis, full insert mRNA sequence
	1019623_467-2.P1_G01	big leaf	FP098971	histone H4-like	Phyllostachys edulis cDNA clone: bphyst002l24, full insert sequence
	1019625_464-2.P1_A02	early flowering	JF951910	R2R3-MYB protein	Triticum aestivum clone TaMYB27 R2R3-MYB protein mRNA, complete cds
	1019626_439-3.P1_G01	late flowering	XM_003562230		PREDICTED: Brachypodium distachyon uncharacterized LOC100828868, transcript variant 1 (LOC100828868), mRNA	uncharacterized protein LOC100828868 isoform 1
	1019628_194B-2.P1_A02	rolling leaf	AK376549	two-component response regulator-like PRR73-like	Hordeum vulgare subsp. vulgare mRNA for predicted protein, complete cds, clone: NIASHv3127G22	predicted protein
	1019629_421-2.P1_F02	darwf	AK356850	homeobox-leucine zipper protein HOX25-like	Hordeum vulgare subsp. vulgare mRNA for predicted protein, complete cds, clone: NIASHv1041A16	predicted protein
	1019631_162-2.P1_H02	early flowering	HQ622092		Lophopyrum elongatum stress-related bZIP transcription factor (ABF6) mRNA, complete cds	stress-related bZIP transcription factor
	1019632_458-1.P1_A03	darwf	BT009257	WRKY transcription factor (WRKY53-a)	Triticum aestivum clone wlk4.pk0012.c10:fis, full insert mRNA sequence
	1019633_423-1.P1_B03	semi darwf	AK363257	basic leucine zipper 9-like	Hordeum vulgare subsp. vulgare mRNA for predicted protein, complete cds, clone: NIASHv2013M10	predicted protein
	1019634_459-3.P1_C03	darwf	AK364135	transcription factor TCP14-like	Hordeum vulgare subsp. vulgare mRNA for predicted protein, partial cds, clone: NIASHv2022A18	predicted protein
	1019635_456-1.P1_D03	darwf	AK332804		Triticum aestivum cDNA, clone: WT004_O17, cultivar: Chinese Spring
	1019637_428-2.P1_F03	semi darwf	BT009106	protein YABBY 6-like	Triticum aestivum clone wkm2n.pk008.p10:fis, full insert mRNA sequence
	1019638_423-3.P1_G03	semi darwf	AK363257	basic leucine zipper 9-like	Hordeum vulgare subsp. vulgare mRNA for predicted protein, complete cds, clone: NIASHv2013M10	predicted protein
	1019641_192-1.P1	big leaf	AK372776	light-harvesting chlorophyll a/b binding protein	Hordeum vulgare subsp. vulgare mRNA for predicted protein, complete cds, clone: NIASHv3012E14	predicted protein
	1019642_468-1.P1_C04	rolling leaf	AK332890	macro domain-containing protein VPA0103-like	Triticum aestivum cDNA, clone: WT005_C02, cultivar: Chinese Spring
	1019644_433-3.P1_E04	early flowering	AK361745	FACT complex subunit SSRP1-B-like	Hordeum vulgare subsp. vulgare mRNA for predicted protein, complete cds, clone: NIASHv1148A16	predicted protein
	1019645_448-3.P1_F04	darwf	AK248335	chlorophyll a-b binding protein (CBP5)	Hordeum vulgare subsp. vulgare cDNA clone: FLbaf50l08, mRNA sequence
	1019646_194B-1.P1_G04	early flowering	AK376549	two-component response regulator-like PRR73-like	Hordeum vulgare subsp. vulgare mRNA for predicted protein, complete cds, clone: NIASHv3127G22	predicted protein
	1019647_413-2.P1_H04	darwf	AK373259	zinc finger protein CONSTANS-LIKE 16-like	Hordeum vulgare subsp. vulgare mRNA for predicted protein, complete cds, clone: NIASHv3025G22	predicted protein
	1019648_400A-1.P1_A05	semi darwf	AK366729	zinc finger protein CONSTANS-LIKE 4-like	Hordeum vulgare subsp. vulgare mRNA for predicted protein, complete cds, clone: NIASHv2046F01	predicted protein
	1019649_444-2.P1_B02	low fertility	XM_006643763	AUX/IAA transcription factor	PREDICTED: Oryza brachyantha auxin-responsive protein IAA1-like (LOC102713944), mRNA	auxin-responsive protein IAA1-like
	1019650_430-1.P1_C02	darwf	XM_003581185		PREDICTED: Brachypodium distachyon ethylene-responsive transcription factor ERF114-like (LOC100837349), mRNA	ethylene-responsive transcription factor ERF114-like
	1019651_431-1.P1_D05	darwf	AK332004	EREBP transcription factor	Triticum aestivum cDNA, clone: WT002_O12, cultivar: Chinese Spring
	1019652_431-2.P1_E05	semi darwf	XM_003562230		PREDICTED: Brachypodium distachyon uncharacterized LOC100828868, transcript variant 1 (LOC100828868), mRNA
	1019653_439-1.P1_F05	albino	AK332004	EREBP transcription factor mRNA	Triticum aestivum cDNA, clone: WT002_O12, cultivar: Chinese Spring
	1112345_9-2.P1_F05	early flowering	BT009018	MYB transcription factor (MYB4)	Triticum aestivum clone wdk3c.pk006.n12:fis, full insert mRNA sequence
	1112346_15-3.P1_G05	low fertility	AK363374		Hordeum vulgare subsp. vulgare mRNA for predicted protein, complete cds, clone: NIASHv2014O15	predicted protein
	1112348_28-2.P1_A06	low fertility	AK374241	ethylene-responsive transcription factor CRF4-like	Hordeum vulgare subsp. vulgare mRNA for predicted protein, complete cds, clone: NIASHv3058H07	predicted protein
	1112349_63-1.P1_B06	high plant	JF951955		Aegilops tauschii clone TaMYB72 MYB-related protein mRNA, complete cds.	MYB-related protein
	1112352_71-1.P1_E06	low fertility	AK358805	dof zinc finger protein DOF5.2-like	Hordeum vulgare subsp. vulgare mRNA for predicted protein, complete cds, clone: NIASHv1083I10	predicted protein
	1112353_71-2.P1_F06	lesion minic	AK368254		Hordeum vulgare subsp. vulgare mRNA for predicted protein, complete cds, clone: NIASHv2070P06	predicted protein
	1112354_71-3.P1_G06	darwf	AK368254	ethylene-responsive transcription factor ERF110-like	Hordeum vulgare subsp. vulgare mRNA for predicted protein, complete cds, clone: NIASHv2070P06	predicted protein
	1112355_85-2.P1_H06	darwf	AK334067		Triticum aestivum cDNA, clone: WT009_C07, cultivar: Chinese Spring
	1112356_85-3.P1_A07	semi darwf	AJ575098	AUX/IAA transcription factor (AUX33) mRNA	Triticum aestivum partial mRNA for IAA1 protein
	1112357_130-2.P1_B07	rolling leaf	AK361533	MYB-related protein	Hordeum vulgare subsp. vulgare mRNA for predicted protein, complete cds, clone: NIASHv1142P20	predicted protein
	1112358_424-1.P1_C07	more tilling	AY615199		Triticum aestivum transcription factor Myb2 (Myb2) mRNA, complete cds	transcription factor Myb2
	1112360_451-2.P1_E07	darwf	XM_003580750		PREDICTED: Brachypodium distachyon auxin response factor 12-like (LOC100842100), mRNA	auxin response factor 12-like
	1115420_3-4.P1_H08	semi darwf	AK376549	two-component response regulator-like PRR73-like	Hordeum vulgare subsp. vulgare mRNA for predicted protein, complete cds, clone: NIASHv3127G22	predicted protein
	1115421_5-7.P1_A09	darwf	AK365239	AUX/IAA transcription factor	Hordeum vulgare subsp. vulgare mRNA for predicted protein, complete cds, clone: NIASHv2032H21	predicted protein
	1115423_7-2.P1_C09	late flowering	JF951955		Aegilops tauschii clone TaMYB72 MYB-related protein mRNA, complete cds	MYB-related protein
	1115424_9A.P1_D09	early flowering	BT009018	myb-related protein	Triticum aestivum clone wdk3c.pk006.n12:fis, full insert mRNA sequence
	1115425_11-2.P1_E09	darwf	AK330181	AUX/IAA transcription factor mRNA	Triticum aestivum cDNA, clone: SET1_E11, cultivar: Chinese Spring
	1115426_13-1.P1_F09	semi darwf	AK330181	AUX/IAA transcription factor mRNA	Triticum aestivum cDNA, clone: SET1_E11, cultivar: Chinese Spring
	1115428_25-6.P1_H09	darwf	JF951955		Aegilops tauschii clone TaMYB72 MYB-related protein mRNA, complete cds	MYB-related protein
	1115430_26F.P1_B10	darwf	AK362855	zinc finger protein MAGPIE-like	Hordeum vulgare subsp. vulgare mRNA for predicted protein, complete cds, clone: NIASHv2010K06	predicted protein
	1115431_27A.P1_C10	darwf	AK368254	ethylene-responsive transcription factor ERF110-like	Hordeum vulgare subsp. vulgare mRNA for predicted protein, complete cds, clone: NIASHv2070P06	predicted protein
	1115432_43-4.P1_D10	early flowering	JF951955		Aegilops tauschii clone TaMYB72 MYB-related protein mRNA, complete cds	MYB-related protein
	1115433_52-5.P1_E10	tall plant	AK376549	two-component response regulator-like PRR73-like	Hordeum vulgare subsp. vulgare mRNA for predicted protein, complete cds, clone: NIASHv3127G22	predicted protein
	1115435_60A.P1_G10	darwf	JF951955		Aegilops tauschii clone TaMYB72 MYB-related protein mRNA, complete cds	MYB-related protein
	1115436_64B.P1_H10	early flowering	AK363500	auxin response factor 22-like	Hordeum vulgare subsp. vulgare mRNA for predicted protein, partial cds, clone: NIASHv2016A11
	1115437_73E.P1_A11	darwf	AK249120	1115437_73E.P1_A11	Hordeum vulgare subsp. vulgare cDNA clone: FLbaf17a09, mRNA sequence
	1115438_74B.P1_B11	darwf	AB443456		Triticum aestivum WRS2 mRNA for Myb transcription factor, complete cds	Myb transcription factor
	1115439_75B.P1_C11	darwf	JF951955		Aegilops tauschii clone TaMYB72 MYB-related protein mRNA, complete cds	MYB-related protein
	1115440_76-2.P1_D11	semi darwf	AK330709		Triticum aestivum cDNA, clone: SET5_B20, cultivar: Chinese Spring
	1115441_83-3.P1_E11	early flowering	JF951955		Aegilops tauschii clone TaMYB72 MYB-related protein mRNA, complete cds	MYB-related protein
	1115442_84D.P1_F11	albino	JF951955		Aegilops tauschii clone TaMYB72 MYB-related protein mRNA, complete cds	MYB-related protein
	1115443_92C.P1_G11	big seed	AK330221		Triticum aestivum cDNA, clone: SET3_O23, cultivar: Chinese Spring
	1115444(1)_130C.P1_H11	semi darwf	AK361533	TaMYB66 MYB-related protein	Hordeum vulgare subsp. vulgare mRNA for predicted protein, complete cds, clone: NIASHv1142P20	predicted protein
	1115444(2)_451D.P1_A12	lesion minic	XM_003580750		PREDICTED: Brachypodium distachyon auxin response factor 12-like (LOC100842100), mRNA	auxin response factor 12-like
	1115445_463-3.P1_B12	darwf	AK367946		Hordeum vulgare subsp. vulgare mRNA for predicted protein, complete cds, clone: NIASHv2065F23	predicted protein
	1115446_473-8.P1_C12	darwf	AK361338		Hordeum vulgare subsp. vulgare mRNA for predicted protein, complete cds, clone: NIASHv1138D02	predicted protein
	1129524_40-2.P1_A10	big seed	JF951955		Aegilops tauschii clone TaMYB72 MYB-related protein mRNA, complete cds	MYB-related protein
	1129526_59-5.P1_C10	darwf	AK376641	transcription factor PCF5-like	Hordeum vulgare subsp. vulgare mRNA for predicted protein, complete cds, clone: NIASHv3129N09
	1129528_46-9.P1_E10	darwf	AK376641	transcription factor PCF5-like	Hordeum vulgare subsp. vulgare mRNA for predicted protein, complete cds, clone: NIASHv3129N09
	1206654_117-2.P1_H07	semi darwf	AK333357	putative high mobility group protein	Triticum aestivum cDNA, clone: SET1_B15, cultivar: Chinese Spring
	1206656_128-3.P1_B08	big seed	AK372776	chloroplast light-harvesting chlorophyll a/b binding protein	Hordeum vulgare subsp. vulgare mRNA for predicted protein, complete cds, clone: NIASHv3012E14
	1206657_147-2.P1_C08	late flowering	FR821742		TPA_exp: Hordeum vulgare subsp. vulgare mRNA for NAC transcription factor (nac020 gene).	NAC transcription factor
	1206659_208-3.P1_E08	darwf	AK364428	ocs element-binding factor 1-like	Hordeum vulgare subsp. vulgare mRNA for predicted protein, complete cds, clone: NIASHv2025A24	predicted protein
	1206660_175-5.P1_F08	early flowering	AK364624	CONSTANS-like protein CO6 (CO6)	Hordeum vulgare subsp. vulgare mRNA for predicted protein, complete cds, clone: NIASHv2027A16	predicted protein
	1206661_301-4.P1_G08	early flowering	AK362038	AP2/ERF and B3 domain-containing protein	Hordeum vulgare subsp. vulgare mRNA for predicted protein, complete cds, clone: NIASHv2001P16	predicted protein
	1206663_210-4.P1_A09	darwf	JF951903		Triticum aestivum clone TaMYB19 R2R3-MYB protein mRNA, complete cds	R2R3-MYB protein
	1206664_207-2.P1_B09	rolling leaf	AK363160	GATA transcription factor 24-like	Hordeum vulgare subsp. vulgare mRNA for predicted protein, partial cds, clone: NIASHv2013C24	predicted protein
